# Supplementary material for: Interaction and Compatibility Studies in the Development of Olmesartan Medoxomil and Hydrochlorothiazide Formulations under a Real Manufacturing Process
Source: Pharmaceutics. 2022 Feb 16;14(2):424. doi: 10.3390/pharmaceutics14020424 (PMC8875139; doi:10.3390/pharmaceutics14020424)
Supplement: Supplementary file 1 [file pharmaceutics-14-00424-s001.zip]

Archive with 1 entries (1 files):
- pharmaceutics-1504923-supplementary.pdf
